# Supplementary material for: The colonization and divergence patterns of Brandt’s vole (Lasiopodomys brandtii) populations reveal evidence of genetic surfing
Source: BMC Evol Biol. 2017 Jun 21;17:145. doi: 10.1186/s12862-017-0995-y (PMC5480173; doi:10.1186/s12862-017-0995-y)
Supplement: Supplementary file 3 — A) Allele frenquency of each locus for Brandt’s vole populations in southeastern and northeastern distribution; B) Allele frenquency of each locus for Brandt’s vole populations in northeastern and western distribution. (XLSX 62 kb) [file 12862_2017_995_MOESM3_ESM.xlsx]

## Sheet: Table S1
			Table S1. Summary statistics for twelve microsatellite loci over 23 Brandt’s vole
Locus	N	Na	Ne	He	Ho	PIC	F (null)
DQ886925	812	12	2.514	0.56	0.546	0.65	0.0987
DQ886926	813	11	3.595	0.692	0.713	0.761	0.0389
DQ886927	813	25	4.932	0.764	0.788	0.813	0.0302
DQ886928	814	13	4.087	0.736	0.772	0.797	0.0309
DQ886929	814	10	2.417	0.56	0.579	0.543	0.0267
DQ886931	814	6	2.175	0.5	0.473	0.519	0.0616
DQ886932	812	12	2.067	0.478	0.495	0.479	0.0693
DQ886933	812	25	6.024	0.806	0.827	0.908	0.0597
FJ538247	812	10	3.67	0.715	0.745	0.781	0.0401
FJ538252	812	8	3.495	0.697	0.744	0.733	0.0234
FJ538254	814	17	4.234	0.722	0.739	0.773	0.0337
FJ538255	813	16	4.489	0.75	0.791	0.818	0.0203
Mean	------	13.75	3.642	0.665	0.684	0.715	------
N, the number of individuals; Na, total number of alleles; Ho, the observed heterozygosity; He, the expected heterozygosity; PIC,polymorphism information content; F (null), the frequency of null alleles.

## Sheet: Table S2
Table S2. Estimates of the number of alleles (Na), number of effective alleles(Ne), allelic richness (Ar), private allelic richness (PAr), observed(Ho) and expected (He) heterozygosity, bottleneck test using TPM model, and inbreeding cofficients (FIS).
Populations	Samples no	Na	Ne	Ar	PAr	Ho	He	TPM (P)	FIS
BL	27	5.167	2.514	3.71	0.09	0.542*	0.577	0.8303	0.0682
AQ	29	6	3.406	4.43	0.08	0.669	0.647	0.78809	-0.0196
QL	30	5.917	3.821	4.59	0.05	0.697*	0.649	0.2347	-0.057
BX	31	7.833	3.954	5.25	0.13	0.71	0.695	0.9933	-0.0044
MD	30	4.25	2.712	3.58	0.19	0.686**	0.605	0.4251	-0.1166
BY	38	8.167	4.149	5.16	0.09	0.655*	0.69	0.9614	0.0563
EH	33	7.167	3.516	4.88	0.05	0.673	0.671	0.9451	0.0111
WL	41	6.75	3.709	4.75	0.05	0.634	0.657	0.7881	0.0465
HW	10	3.833	2.606	3.63	0.13	0.733*	0.593	0.9829	-0.1874
MM	8	4.667	3.377	4.67	0.13	0.707	0.658	0.3667	-0.0174
CG	29	5.75	3.739	4.56	0.05	0.724	0.697	0.968	-0.022
BO	29	6.833	3.656	5.05	0.02	0.707	0.684	0.311	-0.0155
TG	36	5.167	2.909	3.96	0.04	0.685	0.622	0.6614	-0.088
BT	45	7.25	4.366	5.07	0.15	0.722**	0.698	0.8303	-0.0241
HL	43	6.5	4.139	5.04	0.04	0.752*	0.723	0.1506	-0.0283
TM	53	7.5	4.007	5.19	0.04	0.73	0.729	0.6613	0.0092
DR	32	6.917	4.285	5.27	0.24	0.724	0.736	0.3667	0.0322
AL	56	8.083	4.756	5.61	0.11	0.753*	0.755	0.3667	0.0123
BE	41	6.667	3.832	4.82	0.02	0.713	0.694	0.6045	-0.0156
HH	25	7.167	4.742	5.53	0.12	0.736	0.725	0.3667	0.001
TS	55	6.083	2.979	4.14	0.06	0.548**	0.583	0.9539	0.0689*
BG	63	7.667	3.879	4.93	0.09	0.689	0.654	0.9739	-0.0458
SH	30	4.333	2.704	3.39	0.02	0.546	0.552	0.4848	0.0251
Average	----	6.333	3.642	4.66	0.087	0.684	0.665	0.6528	-0.0135
Significant departure from HWE for each population over loci at 0.05 and 0.01 levels are denoted by * and **, respectively. For TPM model, the probabilities from one-tailed Wilcoxon signed-rank tests of population bottlenecks.

## Sheet: Table S3
Table S3 Summary of Chi-Square Tests for Hardy-Weinberg Equilibrium in 23 and across populations (by Genalex 6.1)
Sites	1BL	2AQ	3QL	4BX	5MD	6BY	7EH	8WL	9HW	10MM	11CG	12BO	13TG	14BT	15HL	16TM	17DR	18AL	19BE	20HH	21TS	22BG	23SH	Total
Loci/N	27	29	30	31	30	38	33	41	10	8	29	29	36	45	43	53	32	56	41	25	55	63	30	814
Locus A	ns	ns	ns	ns	ns	ns	ns	ns	ns	ns	ns	ns	ns	***	ns	ns	ns	ns	ns	ns	ns	*	ns	***
Locus B	***	ns	ns	ns	ns	ns	ns	ns	**	ns	***	ns	***	***	ns	***	ns	ns	ns	ns	***	***	ns	***
Locus C	***	ns	ns	ns	*	***	ns	ns	ns	ns	***	ns	*	ns	*	ns	ns	*	ns	ns	ns	ns	ns	***
Locus D	ns	ns	ns	ns	ns	ns	ns	ns	ns	ns	ns	ns	ns	ns	ns	ns	ns	ns	ns	ns	ns	**	ns	***
Locus E	ns	*	ns	ns	ns	ns	ns	ns	ns	ns	ns	ns	ns	ns	*	ns	ns	ns	***	ns	ns	ns	ns	ns
Locus G	*	***	ns	***	ns	**	***	ns	ns	ns	ns	**	ns	ns	***	ns	ns	***	ns	*	ns	ns	ns	***
Locus H	ns	ns	ns	***	ns	ns	ns	ns	ns	ns	ns	ns	ns	ns	ns	ns	ns	***	ns	***	ns	ns	ns	***
Locus M	ns	ns	ns	*	***	***	ns	**	ns	ns	ns	ns	*	*	***	ns	ns	ns	ns	*	**	***	ns	***
Locus N	*	*	ns	***	ns	***	**	***	*	ns	*	ns	***	***	***	***	***	ns	ns	ns	*	ns	ns	***
Locus P	**	ns	ns	ns	*	ns	ns	ns	ns	ns	ns	ns	*	ns	***	ns	ns	ns	ns	ns	**	ns	ns	***
Locus J	ns	ns	ns	ns	ns	***	ns	ns	ns	ns	ns	ns	ns	ns	ns	ns	*	***	ns	**	*	ns	**	***
Locus K	ns	ns	ns	***	*	ns	ns	ns	ns	ns	*	ns	ns	ns	*	*	ns	*	**	ns	*	ns	**	***
Note: ns=not significant, * P<0.05, ** P<0.01, *** P<0.001

## Sheet: Table S4
Table S4. Geographic occurrences and frequencies of D-loop haplotypes H1-30 for 746 Brandt’s vole over 23 sites.
Haplotype	individules from different populations																							Sample size		populations	N=	H1	H2	H3	H4	H5	H6	H7	H8	H9	H10	H11	H12	H13	H14	H15	H16	H17	H18	H19	H20	H21	H22
	BL	AQ	QL	BX	MD	BY	EH	WL	HW	MM	CG	BT	TG	BO	TM	HL	DR	AL	BE	HH	TS	BG	SH			BL	25			24
H1			3											2	18							4		27		AQ	27		1	26
H2		1	1	4		11	3	10				14			1									45		QL	26	3	1	22
H3	24	26	22	26	30	12	13	2	6	4	52	1	21	15	11	13			7	1		2		288		BX	31		4	26				1
H4										1														1		MD	30			30
H5						1	4			1		1		1		13	23	37	27	13	51	46	29	247		BY	34		11	12		1	1		3						2	2
H6						1	2	26		1	1	7	2		8	4	4							56		EH	34		3	13		4	2		3			1			2	2
H7				1																				1		WL	39		10	2			26		1
H8						3	3	1			1	1		3			1		1					14		HW	8			6						2
H9									2															2		MM	7			4	1	1	1
H10																		2						2		CG	54			52			1		1
H11							1							3				6		1		1		12		BT	29		14	1		1	7		1										1	4
H12																		4		6			2	12		TG	29			21			2									2	3	1
H13																		3						3		BO	26	2		15		1			3			3				2
H14						2	2										1					2		7		TM	40	18	1	11			8																1
H15						2	2						2	2										8		HL	32			13		13	4														1	1
H16													3											3		DR	30					23	4		1						1
H17													1											1		AL	52					37					2	6	4	3
H18												1												1		BE	36			7		27			1
H19												4												4		HH	21			1		13						1	6
H20																1								1		TS	51					51
H21																1								1		BG	56	4		2		46						1			2
H22															1									1		SH	31					29							2
H23															1									1		sum	746	27	45	288	1	247	56	1	14	2	2	12	12	3	7	8	3	1	1	4	1	1	1
H24																	1							1
H25	1																							1
H26						1																		1
H27						1																		1
H28							2																	2
H29							1																	1
H30							1																	1
sum	25	27	26	31	30	34	34	39	8	7	54	29	29	26	40	32	30	52	36	21	51	56	31	746
[truncated: 8 more columns]

## Sheet: Cline frequence(1)
Table S9 A) Allele frenquency of each locus for Brandt's vole populations in southeastern and northeastern distribution
		Southeastern distribution								Northeastern distribution
Locus	Allele	1BL	2AQ	3QL	4BX	5MD	6BY	7EH	8WL	9HW	10MM	11CG	14BT	13TG	12BO	15HL	16TM	17DR
DQ886928	169	0	0	0	0.01613	0	0.02632	0	0	0	0	0	0	0	0.05172	0.09302	0.08491	0.23438
	173	0	0	0	0	0	0.01316	0	0	0	0	0	0.05556	0	0	0.11628	0.09434	0
	177	0	0.01724	0.1	0	0	0	0	0	0	0	0.03448	0	0	0	0	0	0
	181	0.22222	0.55172	0.41667	0.29032	0.16667	0.34211	0.34848	0.29268	0.2	0.25	0.58621	0.27778	0.59722	0.13793	0.33721	0.26415	0.0625
	183	0.40741	0.10345	0.13333	0.27419	0.6	0.30263	0.34848	0.31707	0.45	0.1875	0.2069	0.4	0.20833	0.37931	0.23256	0.32075	0.34375
	185	0.07407	0	0.28333	0.20968	0.18333	0.11842	0.09091	0.15854	0.3	0.125	0.12069	0.13333	0.05556	0.13793	0.03488	0.09434	0.0625
	187	0	0	0	0.1129	0	0.01316	0.01515	0	0	0	0.01724	0.02222	0	0.06897	0	0	0
	189	0.2963	0.17241	0.06667	0.08065	0.05	0.09211	0.09091	0.15854	0	0.25	0.01724	0.1	0.01389	0.08621	0.06977	0.08491	0.03125
	191	0	0	0	0	0	0.01316	0	0	0	0	0	0	0	0.01724	0	0.00943	0
	193	0	0.10345	0	0.01613	0	0.05263	0.07576	0.03659	0.05	0.1875	0.01724	0.01111	0.08333	0.12069	0.10465	0.03774	0.15625
	195	0	0.05172	0	0	0	0.01316	0.01515	0	0	0	0	0	0	0	0	0	0
	197	0	0	0	0	0	0.01316	0.01515	0.03659	0	0	0	0	0.04167	0	0.01163	0.00943	0
	199	0	0	0	0	0	0	0	0	0	0	0	0	0	0	0	0	0.10938
FJ538254	246	0	0	0.01667	0	0	0	0	0	0	0	0	0	0	0	0	0	0
	248	0	0	0	0	0	0.05263	0.0303	0	0	0	0.05172	0.02222	0.02778	0.05172	0	0.07547	0
	250	0.01852	0	0	0	0	0	0	0	0	0	0	0	0	0	0	0	0
	252	0	0	0	0	0	0.02632	0	0	0	0	0	0	0	0.10345	0	0	0
	254	0.03704	0.03448	0.15	0.08065	0	0.10526	0.15152	0.06098	0	0	0.15517	0.16667	0.19444	0	0.03488	0.14151	0.1875
	256	0	0	0	0	0	0	0	0	0	0	0	0.01111	0	0	0	0	0
	258	0.77778	0.36207	0.25	0.45161	0.6	0.34211	0.36364	0.5122	0.55	0.5	0.25862	0.54444	0.23611	0.58621	0.4186	0.22642	0.17188
	260	0.01852	0	0.05	0.01613	0	0.02632	0	0	0.05	0	0	0.01111	0.01389	0.05172	0.0814	0	0.20313
	262	0	0.06897	0.15	0.1129	0.21667	0.07895	0.19697	0.12195	0.2	0.3125	0.13793	0.03333	0.29167	0.10345	0.0814	0.22642	0.15625
	264	0.01852	0.2069	0.15	0.08065	0	0.10526	0.01515	0.0122	0	0	0	0.01111	0.01389	0.05172	0.13953	0.01887	0.03125
	266	0	0.01724	0.06667	0.04839	0	0.02632	0.01515	0.06098	0.15	0.125	0.12069	0	0	0.03448	0.09302	0	0
	268	0	0.03448	0.08333	0.04839	0	0.10526	0.12121	0.14634	0.05	0	0.03448	0.03333	0.04167	0.01724	0.04651	0.16038	0.10938
	270	0	0	0	0	0	0	0	0	0	0	0	0	0.06944	0	0	0	0
	272	0.11111	0.18966	0	0.01613	0	0.01316	0	0	0	0	0.08621	0	0	0	0	0.00943	0
	274	0	0.06897	0.06667	0.14516	0.01667	0.11842	0.10606	0.08537	0	0.0625	0.15517	0.16667	0.11111	0	0.10465	0.14151	0.125
	276	0.01852	0.01724	0	0	0	0	0	0	0	0	0	0	0	0	0	0	0.01563
	278	0	0	0.01667	0	0.16667	0	0	0	0	0	0	0	0	0	0	0	0
FJ538247	300	0	0	0	0	0	0.02632	0	0	0	0	0	0	0	0	0	0	0
	314	0	0	0	0	0	0	0	0	0	0	0	0	0	0	0	0	0
	316	0	0.37931	0.25	0.35484	0.13333	0.22368	0.15152	0.23171	0.3	0.125	0.2069	0.25556	0.34722	0.41379	0.16279	0.20755	0.34375
	318	0.36	0.17241	0.56667	0.32258	0.56667	0.27632	0.12121	0.35366	0.45	0.4375	0.17241	0.23333	0	0.31034	0.30233	0.36792	0.14063
	320	0.04	0.17241	0.01667	0.04839	0.06667	0.14474	0.28788	0.02439	0.05	0	0	0	0.09722	0.06897	0.06977	0.06604	0.14063
	322	0.12	0.18966	0.05	0.06452	0.2	0.13158	0.30303	0.20732	0	0	0.48276	0.26667	0.34722	0.06897	0.2093	0.0566	0.07813
	324	0.06	0.06897	0.11667	0.17742	0.01667	0.18421	0.09091	0.04878	0.15	0.4375	0	0.06667	0.20833	0.10345	0.25581	0.19811	0.15625
	326	0.38	0.01724	0	0.03226	0.01667	0.01316	0.04545	0.13415	0.05	0	0.13793	0.17778	0	0.03448	0	0.09434	0.14063
	328	0.02	0	0	0	0	0	0	0	0	0	0	0	0	0	0	0.00943	0
	340	0.02	0	0	0	0	0	0	0	0	0	0	0	0	0	0	0	0
DQ886926	135	0	0	0	0	0.11667	0	0	0	0	0	0	0	0	0	0	0	0
	139	0.16667	0	0.01667	0	0.11667	0	0.0303	0.04878	0.25	0.0625	0.05172	0	0.01389	0.05172	0	0	0.03125
	141	0.11111	0.18966	0.35	0.5	0.61667	0.54054	0.45455	0.41463	0.7	0.4375	0.46552	0.44444	0.63889	0.34483	0.43023	0.33962	0.35938
	143	0.55556	0	0.3	0.17742	0	0.08108	0.19697	0.20732	0	0.0625	0.13793	0.14444	0	0.32759	0.2093	0.24528	0.32813
	145	0.16667	0.55172	0.13333	0.16129	0	0.02703	0.09091	0.13415	0.05	0.25	0.06897	0.18889	0	0.03448	0.01163	0.03774	0.03125
	147	0	0.22414	0.06667	0.06452	0.01667	0.18919	0.10606	0.15854	0	0.1875	0.27586	0.11111	0.11111	0.08621	0.17442	0.11321	0.10938
	149	0	0	0.05	0.03226	0	0.12162	0.01515	0	0	0	0	0.01111	0.13889	0	0.0814	0.18868	0.04688
	151	0	0	0.03333	0.04839	0.13333	0.02703	0.06061	0.03659	0	0	0	0	0	0.06897	0.01163	0.0283	0.07813
	153	0	0.03448	0	0.01613	0	0	0	0	0	0	0	0	0	0	0	0.0283	0
	157	0	0	0.05	0	0	0.01351	0.0303	0	0	0	0	0.1	0.09722	0.08621	0.0814	0.01887	0.01563
	163	0	0	0	0	0	0	0.01515	0	0	0	0	0	0	0	0	0	0
DQ886929	169	0	0	0	0	0.05	0	0	0	0	0	0	0	0	0	0	0	0
	171	0	0	0	0.01613	0	0	0	0	0	0	0	0	0	0	0	0	0
	175	0.2037	0.08621	0.03333	0	0.16667	0.03947	0.12121	0.06098	0	0.0625	0.2069	0	0	0.15517	0.18605	0.07547	0.01563
	177	0.48148	0.51724	0.61667	0.54839	0.43333	0.57895	0.5	0.62195	0.45	0.5625	0.24138	0.77778	0.77778	0.48276	0.59302	0.41509	0.4375
	179	0	0	0	0	0	0	0	0	0	0	0	0	0	0	0	0	0.01563
	181	0	0	0.03333	0.1129	0	0.11842	0.13636	0.03659	0.05	0.125	0	0.01111	0.08333	0.15517	0.05814	0.13208	0.35938
	183	0.31481	0.39655	0.31667	0.25806	0.35	0.26316	0.21212	0.26829	0.35	0.25	0.51724	0.21111	0.13889	0.2069	0.13953	0.37736	0.17188
	187	0	0	0	0.03226	0	0	0	0.0122	0	0	0.03448	0	0	0	0.02326	0	0
	195	0	0	0	0.01613	0	0	0.0303	0	0.15	0	0	0	0	0	0	0	0
	201	0	0	0	0.01613	0	0	0	0	0	0	0	0	0	0	0	0	0
DQ886927	150	0	0	0	0	0	0	0	0	0	0	0	0	0.01389	0	0	0	0
	152	0.51852	0.31034	0.13333	0.29032	0.33333	0.13158	0.56061	0.19512	0.05	0.125	0.2931	0.21111	0.34722	0.44828	0.40698	0.4717	0.26563
	154	0	0	0	0	0	0.01316	0.01515	0	0.3	0.25	0.17241	0.13333	0	0.03448	0	0.0566	0.0625
	156	0.01852	0.13793	0.1	0.01613	0	0.02632	0	0.04878	0	0	0	0	0	0	0	0	0
	158	0.16667	0.01724	0.16667	0.04839	0	0.10526	0.0303	0.10976	0	0.125	0.18966	0.11111	0	0.05172	0.03488	0.04717	0
	160	0	0	0	0.01613	0	0	0	0	0	0.0625	0	0	0.05556	0	0	0	0
	162	0	0	0	0	0	0	0	0.03659	0	0	0	0	0	0	0	0	0
	164	0	0	0.06667	0.1129	0.23333	0.21053	0.09091	0.09756	0.15	0	0.05172	0	0.01389	0.03448	0	0.01887	0.01563
	166	0.05556	0	0.03333	0	0	0.03947	0.04545	0.06098	0	0	0	0.06667	0	0	0.04651	0.0283	0
	168	0	0	0	0.08065	0.2	0.02632	0.01515	0.0122	0	0	0.05172	0.04444	0	0.01724	0	0.06604	0.10938
	170	0.05556	0.01724	0	0.04839	0	0.13158	0.01515	0.03659	0	0	0	0.02222	0	0.01724	0	0	0.01563
	172	0	0	0	0	0	0	0	0	0	0	0	0	0	0	0	0.01887	0
	174	0	0.01724	0	0.01613	0	0	0	0	0	0	0	0.01111	0	0	0	0	0
	176	0	0	0	0	0	0.01316	0	0	0	0	0	0.02222	0	0.01724	0.11628	0.0283	0
	178	0	0	0	0	0	0	0	0	0	0	0	0	0	0	0	0	0.04688
	180	0.07407	0.41379	0.16667	0.19355	0.23333	0.07895	0.16667	0.20732	0	0.25	0	0.15556	0.41667	0.03448	0.13953	0.13208	0.09375
	182	0.05556	0.05172	0.13333	0.06452	0	0.14474	0.0303	0.12195	0.45	0.125	0.17241	0.16667	0.15278	0.2931	0.13953	0.08491	0.15625
	184	0.01852	0.01724	0.01667	0	0	0.03947	0.01515	0.06098	0	0	0	0.02222	0	0.01724	0.06977	0.03774	0.15625
	186	0.01852	0	0.03333	0.03226	0	0.01316	0	0.0122	0	0	0	0.03333	0	0	0.04651	0	0
	188	0	0	0.01667	0.03226	0	0	0	0	0	0.0625	0.03448	0	0	0.03448	0	0	0
	190	0	0	0.03333	0	0	0	0	0	0	0	0	0	0	0	0	0	0
	192	0	0	0.01667	0.01613	0	0	0.01515	0	0	0	0.03448	0	0	0	0	0	0
	194	0.01852	0.01724	0.08333	0.03226	0	0.01316	0	0	0	0	0	0	0	0	0	0	0.01563
	196	0	0	0	0	0	0.01316	0	0	0	0	0	0	0	0	0	0.00943	0.0625
	198	0	0	0	0	0	0	0	0	0.05	0	0	0	0	0	0	0	0
DQ886932	171	0	0	0	0	0	0	0	0	0	0	0	0	0	0	0	0.00943	0.09375
	173	0.31481	0.10345	0.16667	0.12903	0.15	0.25676	0.18182	0.10976	0.45	0.375	0.62069	0.31111	0.19444	0.12069	0.56977	0.22642	0.29688
	175	0.61111	0.82759	0.68333	0.72581	0.31667	0.7027	0.68182	0.89024	0.5	0.5625	0.2931	0.53333	0.625	0.74138	0.33721	0.56604	0.375
	177	0	0	0	0.04839	0	0	0	0	0.05	0	0	0	0	0	0	0	0
	179	0	0	0	0	0	0	0	0	0	0	0	0	0	0	0	0	0
	195	0	0	0	0	0	0	0	0	0	0	0	0	0	0	0	0	0
	199	0	0	0	0	0	0	0	0	0	0	0.03448	0	0	0	0	0	0
	201	0.01852	0.06897	0	0.04839	0.41667	0.02703	0.01515	0	0	0.0625	0.01724	0.08889	0.16667	0.10345	0.01163	0.13208	0.17188
	203	0.05556	0	0	0.01613	0	0.01351	0.12121	0	0	0	0	0.03333	0.01389	0	0	0.06604	0
	205	0	0	0	0.03226	0	0	0	0	0	0	0	0	0	0.01724	0.0814	0	0
	207	0	0	0.15	0	0.11667	0	0	0	0	0	0.03448	0.03333	0	0.01724	0	0	0
	209	0	0	0	0	0	0	0	0	0	0	0	0	0	0	0	0	0.0625
DQ886933	152	0	0	0	0	0	0	0	0	0	0	0	0.03333	0	0	0	0	0
	158	0	0	0	0	0	0	0	0	0	0	0	0.07778	0	0	0	0	0
	160	0.07692	0.03448	0	0.01613	0	0.12162	0.10606	0.0122	0	0	0	0.06667	0	0.06897	0.19767	0.0566	0.0625
	162	0	0	0	0.1129	0	0	0	0	0	0	0	0.03333	0	0.01724	0.06977	0.13208	0.01563
	164	0	0	0	0	0	0.02703	0	0	0	0	0	0.01111	0.02778	0	0	0.00943	0.03125
	166	0	0.12069	0	0.03226	0	0.01351	0.01515	0.0122	0.45	0.0625	0.2069	0	0	0.08621	0.11628	0.03774	0.07813
	168	0	0.03448	0.25	0.06452	0.35	0.06757	0.19697	0.29268	0.2	0	0.2069	0	0.09722	0.01724	0.01163	0.01887	0
	170	0	0.12069	0.21667	0.09677	0	0.13514	0.21212	0.07317	0	0	0.03448	0.04444	0	0.03448	0.05814	0.0283	0
	172	0.65385	0.25862	0.15	0.25806	0.48333	0.28378	0.25758	0.10976	0.3	0.0625	0.12069	0.14444	0.5	0.25862	0.12791	0.08491	0.07813
	174	0	0.03448	0.23333	0.09677	0	0.14865	0.06061	0.09756	0	0.1875	0.13793	0.11111	0.26389	0.12069	0.0814	0.31132	0.09375
	176	0	0.06897	0.11667	0.03226	0	0.04054	0.01515	0.04878	0	0	0.03448	0.1	0	0.05172	0	0.00943	0.32813
	178	0	0	0	0	0	0.01351	0	0	0	0	0.05172	0.02222	0	0.17241	0.18605	0.12264	0.0625
	180	0.01923	0	0	0.01613	0	0.02703	0.01515	0.02439	0	0	0	0.05556	0.04167	0.05172	0.01163	0	0.01563
	182	0	0	0	0	0.05	0	0	0.0122	0	0	0	0.01111	0	0	0	0.04717	0.125
	184	0.17308	0	0	0	0	0.01351	0	0	0	0	0.03448	0.08889	0	0	0.06977	0	0.01563
	186	0.01923	0.05172	0.03333	0.12903	0.01667	0.06757	0.0303	0.03659	0.05	0.0625	0	0.13333	0.02778	0.05172	0.06977	0.12264	0.04688
	188	0.05769	0	0	0.04839	0.1	0.01351	0	0	0	0	0.17241	0	0	0	0	0	0
	190	0	0.08621	0	0.03226	0	0	0.01515	0	0	0	0	0.01111	0	0.06897	0	0	0.04688
	192	0	0	0	0	0	0.01351	0.0303	0	0	0.0625	0	0	0	0	0	0	0
	194	0	0	0	0	0	0	0	0	0	0.125	0	0.05556	0	0	0	0	0
	196	0	0.01724	0	0.01613	0	0	0	0.0122	0	0.125	0	0	0	0	0	0	0
	198	0	0	0	0.04839	0	0	0.01515	0.04878	0	0.3125	0	0	0	0	0	0.01887	0
	200	0	0.17241	0	0	0	0.01351	0.0303	0.19512	0	0	0	0	0.04167	0	0	0	0
	202	0	0	0	0	0	0	0	0.0122	0	0	0	0	0	0	0	0	0
	204	0	0	0	0	0	0	0	0.0122	0	0	0	0	0	0	0	0	0
DQ886931	217	0.31481	0.17241	0.36667	0.25806	0.01667	0.31579	0.27273	0.39024	0.3	0.125	0.27586	0.23333	0.05556	0.01724	0.27907	0.14151	0.125
	219	0.27778	0.12069	0	0.14516	0.11667	0.35526	0.04545	0.09756	0.45	0.0625	0.2931	0.2	0.23611	0.18966	0.37209	0.13208	0.04688
	229	0	0	0	0	0	0	0	0	0	0	0	0.01111	0	0	0	0	0
	235	0	0	0	0	0	0	0	0	0	0	0	0.06667	0.01389	0.10345	0	0.17925	0.15625
	237	0.40741	0.7069	0.63333	0.56452	0.86667	0.32895	0.68182	0.5122	0.25	0.8125	0.43103	0.46667	0.69444	0.68966	0.34884	0.54717	0.67188
	239	0	0	0	0.03226	0	0	0	0	0	0	0	0.02222	0	0	0	0	0
FJ538252	292	0	0.03448	0	0	0	0	0	0.0122	0	0	0	0	0	0	0	0.00943	0
	294	0.05556	0	0.11667	0.1129	0	0.05405	0.06061	0.14634	0.25	0.07143	0	0.17778	0	0.08621	0.11628	0.16038	0.1875
	296	0.59259	0.46552	0.45	0.3871	0.33333	0.43243	0.4697	0.37805	0.55	0.42857	0.24138	0.23333	0.15278	0.2931	0.04651	0.12264	0.25
	298	0.01852	0.01724	0.11667	0.20968	0.41667	0.13514	0.10606	0.07317	0.1	0.14286	0.37931	0.06667	0.27778	0.25862	0.12791	0.12264	0.09375
	300	0.33333	0.18966	0.16667	0.09677	0.25	0.21622	0.19697	0.23171	0	0.21429	0.24138	0.32222	0.31944	0.08621	0.30233	0.41509	0.32813
	302	0	0.27586	0.15	0.19355	0	0.13514	0.16667	0.14634	0.1	0.14286	0.13793	0.12222	0.25	0.27586	0.40698	0.16981	0.14063
	304	0	0.01724	0	0	0	0	0	0.0122	0	0	0	0.04444	0	0	0	0	0
	306	0	0	0	0	0	0.02703	0	0	0	0	0	0.03333	0	0	0	0	0
DQ886925	156	0	0	0	0	0	0	0	0	0	0	0	0	0	0	0	0	0
	164	0.21154	0.43103	0.88333	0.69355	0.55	0.82895	0.73438	0.73171	0.85	0.5625	0.53448	0.7	0.47222	0.53448	0.55814	0.56604	0.48438
	168	0.53846	0.43103	0.03333	0.06452	0.21667	0.03947	0.09375	0.10976	0	0.125	0.25862	0.15556	0.27778	0.13793	0.26744	0.15094	0.07813
	172	0	0.12069	0	0.03226	0.16667	0.05263	0.09375	0.02439	0	0.1875	0.18966	0.05556	0.16667	0.05172	0.05814	0.13208	0
	176	0.25	0	0.08333	0.19355	0.01667	0.05263	0.01563	0.08537	0.15	0.125	0.01724	0.08889	0	0.18966	0.0814	0.13208	0.14063
	178	0	0.01724	0	0	0.05	0.01316	0.04688	0	0	0	0	0	0.08333	0.08621	0.03488	0.01887	0.10938
	180	0	0	0	0	0	0	0	0.04878	0	0	0	0	0	0	0	0	0
	182	0	0	0	0.01613	0	0.01316	0.01563	0	0	0	0	0	0	0	0	0	0
	184	0	0	0	0	0	0	0	0	0	0	0	0	0	0	0	0	0
	186	0	0	0	0	0	0	0	0	0	0	0	0	0	0	0	0	0
	188	0	0	0	0	0	0	0	0	0	0	0	0	0	0	0	0	0.14063
	190	0	0	0	0	0	0	0	0	0	0	0	0	0	0	0	0	0.04688
FJ538255	220	0	0.10714	0	0.01613	0	0	0	0	0	0	0.03448	0	0	0	0.06977	0	0
	226	0	0	0	0	0	0	0	0	0	0	0	0	0	0	0	0	0
	230	0	0	0	0	0	0.01316	0	0	0	0	0	0	0.01389	0	0	0	0
	232	0	0.14286	0	0.01613	0	0.05263	0.10606	0	0	0	0	0	0.06944	0.01724	0.03488	0.00943	0
	234	0	0	0	0.01613	0	0	0	0	0	0.125	0	0	0	0	0	0	0
	236	0.03704	0	0.25	0.06452	0.4	0.13158	0.09091	0.09756	0.05	0	0.03448	0.22222	0	0.06897	0.01163	0.07547	0.03125
	238	0.01852	0.01786	0.23333	0.1129	0.15	0.05263	0.06061	0.04878	0.5	0	0.03448	0.04444	0.04167	0.08621	0.18605	0.09434	0
	240	0.07407	0.28571	0.26667	0.24194	0.15	0.26316	0.16667	0.12195	0.3	0.375	0.2069	0.11111	0.43056	0.32759	0.22093	0.19811	0.51563
	242	0.7963	0.07143	0.13333	0.20968	0.3	0.28947	0.33333	0.43902	0.15	0.3125	0.37931	0.17778	0.15278	0.18966	0.15116	0.41509	0.28125
	244	0.01852	0.21429	0.05	0.27419	0	0.17105	0.18182	0.2439	0	0.0625	0.15517	0.16667	0.29167	0.22414	0.12791	0.14151	0.15625
	246	0	0.14286	0.05	0.03226	0	0	0.04545	0.02439	0	0.125	0.03448	0.23333	0	0.08621	0.09302	0.00943	0
	248	0.03704	0.01786	0.01667	0.01613	0	0.01316	0	0.02439	0	0	0	0	0	0	0	0.04717	0.01563
	250	0.01852	0	0	0	0	0	0.01515	0	0	0	0	0	0	0	0	0	0
	252	0	0	0	0	0	0.01316	0	0	0	0	0.12069	0	0	0	0.10465	0.00943	0
	254	0	0	0	0	0	0	0	0	0	0	0	0	0	0	0	0	0
	256	0	0	0	0	0	0	0	0	0	0	0	0.04444	0	0	0	0	0
Note: Allele names in red indicate the rare alleles in southeastern have become common in northeastern.
Frequences in red indicate allele frequence<0.05 in southeastern populations;in blue indicate allele frequence>0.05 in northeastern populations.

## Sheet: Cline frequence(2)
Table S9 B) Allele frenquency of each locus for Brandt's vole populations in northeastern and western distribution
		Northeastern distribution									Western distribution
Locus	Allele	9HW	10MM	11CG	14BT	13TG	12BO	15HL	16TM	17DR	18AL	19BE	20HH	21TS	22BG	23SH
DQ886928	169	0	0	0	0	0	0.05172	0.09302	0.08491	0.23438	0.19643	0.06098	0.16	0.08182	0.27778	0.23333
	173	0	0	0	0.05556	0	0	0.11628	0.09434	0	0	0	0	0	0	0
	177	0	0	0.03448	0	0	0	0	0	0	0.03571	0.10976	0.1	0.13636	0.22222	0.4
	181	0.2	0.25	0.58621	0.27778	0.59722	0.13793	0.33721	0.26415	0.0625	0.33036	0.12195	0.06	0.19091	0.21429	0
	183	0.45	0.1875	0.2069	0.4	0.20833	0.37931	0.23256	0.32075	0.34375	0.15179	0.28049	0.26	0.19091	0.15079	0.01667
	185	0.3	0.125	0.12069	0.13333	0.05556	0.13793	0.03488	0.09434	0.0625	0.13393	0.08537	0.04	0.01818	0.05556	0.33333
	187	0	0	0.01724	0.02222	0	0.06897	0	0	0	0.03571	0.10976	0.16	0	0.00794	0
	189	0	0.25	0.01724	0.1	0.01389	0.08621	0.06977	0.08491	0.03125	0.02679	0.21951	0.18	0.28182	0	0.01667
	191	0	0	0	0	0	0.01724	0	0.00943	0	0.01786	0	0	0	0	0
	193	0.05	0.1875	0.01724	0.01111	0.08333	0.12069	0.10465	0.03774	0.15625	0.07143	0.0122	0.04	0.06364	0.07143	0
	195	0	0	0	0	0	0	0	0	0	0	0	0	0	0	0
	197	0	0	0	0	0.04167	0	0.01163	0.00943	0	0	0	0	0.03636	0	0
	199	0	0	0	0	0	0	0	0	0.10938	0	0	0	0	0	0
FJ538254	246	0	0	0	0	0	0	0	0	0	0	0	0	0	0	0
	248	0	0	0.05172	0.02222	0.02778	0.05172	0	0.07547	0	0	0	0	0	0	0
	250	0	0	0	0	0	0	0	0	0	0	0	0	0	0	0
	252	0	0	0	0	0	0.10345	0	0	0	0	0	0	0	0.07937	0.01667
	254	0	0	0.15517	0.16667	0.19444	0	0.03488	0.14151	0.1875	0.07143	0	0.06	0.00909	0.05556	0
	256	0	0	0	0.01111	0	0	0	0	0	0.01786	0	0	0	0.00794	0
	258	0.55	0.5	0.25862	0.54444	0.23611	0.58621	0.4186	0.22642	0.17188	0.21429	0.29268	0.18	0.70909	0.36508	0.3
	260	0.05	0	0	0.01111	0.01389	0.05172	0.0814	0	0.20313	0.15179	0.19512	0.06	0.09091	0	0
	262	0.2	0.3125	0.13793	0.03333	0.29167	0.10345	0.0814	0.22642	0.15625	0.21429	0.13415	0.18	0.05455	0.29365	0.41667
	264	0	0	0	0.01111	0.01389	0.05172	0.13953	0.01887	0.03125	0.01786	0	0	0	0.00794	0
	266	0.15	0.125	0.12069	0	0	0.03448	0.09302	0	0	0	0	0	0	0	0
	268	0.05	0	0.03448	0.03333	0.04167	0.01724	0.04651	0.16038	0.10938	0.125	0.14634	0.22	0.02727	0.11111	0
	270	0	0	0	0	0.06944	0	0	0	0	0.01786	0.06098	0.14	0.00909	0	0.2
	272	0	0	0.08621	0	0	0	0	0.00943	0	0	0	0	0	0.00794	0
	274	0	0.0625	0.15517	0.16667	0.11111	0	0.10465	0.14151	0.125	0.16964	0.17073	0.16	0.1	0.07143	0.06667
	276	0	0	0	0	0	0	0	0	0.01563	0	0	0	0	0	0
	278	0	0	0	0	0	0	0	0	0	0	0	0	0	0	0
FJ538247	300	0	0	0	0	0	0	0	0	0	0	0	0	0	0	0
	314	0	0	0	0	0	0	0	0	0	0	0	0.02	0	0.00794	0
	316	0.3	0.125	0.2069	0.25556	0.34722	0.41379	0.16279	0.20755	0.34375	0.16964	0.39024	0.26	0.10909	0.0873	0
	318	0.45	0.4375	0.17241	0.23333	0	0.31034	0.30233	0.36792	0.14063	0.125	0.0122	0.1	0.3	0.07143	0
	320	0.05	0	0	0	0.09722	0.06897	0.06977	0.06604	0.14063	0.10714	0.28049	0.04	0.10909	0.16667	0.06667
	322	0	0	0.48276	0.26667	0.34722	0.06897	0.2093	0.0566	0.07813	0.11607	0.08537	0.34	0.20909	0.15873	0.45
	324	0.15	0.4375	0	0.06667	0.20833	0.10345	0.25581	0.19811	0.15625	0.4375	0.23171	0.24	0.26364	0.49206	0.48333
	326	0.05	0	0.13793	0.17778	0	0.03448	0	0.09434	0.14063	0.03571	0	0	0.00909	0.01587	0
	328	0	0	0	0	0	0	0	0.00943	0	0.00893	0	0	0	0	0
	340	0	0	0	0	0	0	0	0	0	0	0	0	0	0	0
DQ886926	135	0	0	0	0	0	0	0	0	0	0	0	0	0	0	0
	139	0.25	0.0625	0.05172	0	0.01389	0.05172	0	0	0.03125	0.17857	0.09756	0	0	0.03175	0
	141	0.7	0.4375	0.46552	0.44444	0.63889	0.34483	0.43023	0.33962	0.35938	0.24107	0.08537	0.2	0.41818	0.10317	0.68333
	143	0	0.0625	0.13793	0.14444	0	0.32759	0.2093	0.24528	0.32813	0.1875	0.26829	0.2	0.34545	0.31746	0.08333
	145	0.05	0.25	0.06897	0.18889	0	0.03448	0.01163	0.03774	0.03125	0.07143	0.21951	0.08	0.15455	0.15873	0.16667
	147	0	0.1875	0.27586	0.11111	0.11111	0.08621	0.17442	0.11321	0.10938	0.00893	0.08537	0.12	0	0.00794	0
	149	0	0	0	0.01111	0.13889	0	0.0814	0.18868	0.04688	0.125	0.04878	0.2	0	0.11111	0
	151	0	0	0	0	0	0.06897	0.01163	0.0283	0.07813	0.03571	0	0.1	0.08182	0.03175	0
	153	0	0	0	0	0	0	0	0.0283	0	0	0	0	0	0	0
	157	0	0	0	0.1	0.09722	0.08621	0.0814	0.01887	0.01563	0.15179	0.19512	0.1	0	0.2381	0.06667
	163	0	0	0	0	0	0	0	0	0	0	0	0	0	0	0
DQ886929	169	0	0	0	0	0	0	0	0	0	0	0	0	0	0	0
	171	0	0	0	0	0	0	0	0	0	0	0	0	0	0	0
	175	0	0.0625	0.2069	0	0	0.15517	0.18605	0.07547	0.01563	0.25	0.03659	0.28	0	0.11111	0.05
	177	0.45	0.5625	0.24138	0.77778	0.77778	0.48276	0.59302	0.41509	0.4375	0.47321	0.65854	0.52	0.69091	0.5873	0.93333
	179	0	0	0	0	0	0	0	0	0.01563	0	0	0	0	0	0
	181	0.05	0.125	0	0.01111	0.08333	0.15517	0.05814	0.13208	0.35938	0.08036	0.10976	0	0	0.03175	0
	183	0.35	0.25	0.51724	0.21111	0.13889	0.2069	0.13953	0.37736	0.17188	0.19643	0.19512	0.2	0.30909	0.26984	0.01667
	187	0	0	0.03448	0	0	0	0.02326	0	0	0	0	0	0	0	0
	195	0.15	0	0	0	0	0	0	0	0	0	0	0	0	0	0
	201	0	0	0	0	0	0	0	0	0	0	0	0	0	0	0
DQ886927	150	0	0	0	0	0.01389	0	0	0	0	0	0	0	0	0	0
	152	0.05	0.125	0.2931	0.21111	0.34722	0.44828	0.40698	0.4717	0.26563	0.3125	0.4878	0.1875	0.55455	0.38889	0.56667
	154	0.3	0.25	0.17241	0.13333	0	0.03448	0	0.0566	0.0625	0.0625	0.04878	0	0	0.02381	0
	156	0	0	0	0	0	0	0	0	0	0.03571	0.07317	0.04167	0	0.06349	0.28333
	158	0	0.125	0.18966	0.11111	0	0.05172	0.03488	0.04717	0	0.04464	0.0122	0.25	0	0.07937	0.11667
	160	0	0.0625	0	0	0.05556	0	0	0	0	0	0	0.02083	0	0	0
	162	0	0	0	0	0	0	0	0	0	0	0	0	0.07273	0	0
	164	0.15	0	0.05172	0	0.01389	0.03448	0	0.01887	0.01563	0.00893	0	0	0	0	0
	166	0	0	0	0.06667	0	0	0.04651	0.0283	0	0.00893	0	0	0	0	0
	168	0	0	0.05172	0.04444	0	0.01724	0	0.06604	0.10938	0	0	0	0	0	0
	170	0	0	0	0.02222	0	0.01724	0	0	0.01563	0	0	0	0	0.00794	0
	172	0	0	0	0	0	0	0	0.01887	0	0.0625	0	0	0	0.07143	0.01667
	174	0	0	0	0.01111	0	0	0	0	0	0	0	0.02083	0	0.00794	0
	176	0	0	0	0.02222	0	0.01724	0.11628	0.0283	0	0.125	0.0122	0.10417	0.08182	0	0
	178	0	0	0	0	0	0	0	0	0.04688	0.08929	0.0122	0.10417	0.01818	0.03968	0
	180	0	0.25	0	0.15556	0.41667	0.03448	0.13953	0.13208	0.09375	0.13393	0.12195	0.125	0.24545	0.19048	0.01667
	182	0.45	0.125	0.17241	0.16667	0.15278	0.2931	0.13953	0.08491	0.15625	0.0625	0.13415	0	0	0	0
	184	0	0	0	0.02222	0	0.01724	0.06977	0.03774	0.15625	0	0.09756	0.02083	0.02727	0.03175	0
	186	0	0	0	0.03333	0	0	0.04651	0	0	0.02679	0	0.0625	0	0.07937	0
	188	0	0.0625	0.03448	0	0	0.03448	0	0	0	0	0	0.02083	0	0.01587	0
	190	0	0	0	0	0	0	0	0	0	0.02679	0	0.04167	0	0	0
	192	0	0	0.03448	0	0	0	0	0	0	0	0	0	0	0	0
	194	0	0	0	0	0	0	0	0	0.01563	0	0	0	0	0	0
	196	0	0	0	0	0	0	0	0.00943	0.0625	0	0	0	0	0	0
	198	0.05	0	0	0	0	0	0	0	0	0	0	0	0	0	0
DQ886932	171	0	0	0	0	0	0	0	0.00943	0.09375	0	0.0122	0.04	0	0	0
	173	0.45	0.375	0.62069	0.31111	0.19444	0.12069	0.56977	0.22642	0.29688	0.16964	0.2439	0.22	0.07273	0.03175	0.51724
	175	0.5	0.5625	0.2931	0.53333	0.625	0.74138	0.33721	0.56604	0.375	0.60714	0.68293	0.68	0.90909	0.93651	0.46552
	177	0.05	0	0	0	0	0	0	0	0	0	0	0	0	0	0
	179	0	0	0	0	0	0	0	0	0	0.01786	0	0	0	0	0
	195	0	0	0	0	0	0	0	0	0	0	0.0122	0	0	0	0
	199	0	0	0.03448	0	0	0	0	0	0	0.0625	0	0	0.01818	0	0
	201	0	0.0625	0.01724	0.08889	0.16667	0.10345	0.01163	0.13208	0.17188	0.14286	0.03659	0.06	0	0.03175	0.01724
	203	0	0	0	0.03333	0.01389	0	0	0.06604	0	0	0.0122	0	0	0	0
	205	0	0	0	0	0	0.01724	0.0814	0	0	0	0	0	0	0	0
	207	0	0	0.03448	0.03333	0	0.01724	0	0	0	0	0	0	0	0	0
	209	0	0	0	0	0	0	0	0	0.0625	0	0	0	0	0	0
DQ886933	152	0	0	0	0.03333	0	0	0	0	0	0	0	0	0	0	0
	158	0	0	0	0.07778	0	0	0	0	0	0	0.02439	0	0.03636	0.03175	0.08333
	160	0	0	0	0.06667	0	0.06897	0.19767	0.0566	0.0625	0.16964	0.02439	0.1	0.25455	0.26984	0.25
	162	0	0	0	0.03333	0	0.01724	0.06977	0.13208	0.01563	0.08929	0.07317	0.06	0.00909	0.03968	0
	164	0	0	0	0.01111	0.02778	0	0	0.00943	0.03125	0.16964	0	0.14	0.10909	0.04762	0
	166	0.45	0.0625	0.2069	0	0	0.08621	0.11628	0.03774	0.07813	0.03571	0	0.02	0.01818	0	0
	168	0.2	0	0.2069	0	0.09722	0.01724	0.01163	0.01887	0	0.08036	0	0.1	0	0.00794	0.23333
	170	0	0	0.03448	0.04444	0	0.03448	0.05814	0.0283	0	0.04464	0.12195	0.1	0.01818	0.16667	0
	172	0.3	0.0625	0.12069	0.14444	0.5	0.25862	0.12791	0.08491	0.07813	0.04464	0.13415	0	0	0.06349	0.05
	174	0	0.1875	0.13793	0.11111	0.26389	0.12069	0.0814	0.31132	0.09375	0.01786	0.13415	0.04	0.10909	0.07143	0.13333
	176	0	0	0.03448	0.1	0	0.05172	0	0.00943	0.32813	0.10714	0.07317	0.02	0	0.03175	0
	178	0	0	0.05172	0.02222	0	0.17241	0.18605	0.12264	0.0625	0.15179	0.40244	0.16	0.07273	0.04762	0.21667
	180	0	0	0	0.05556	0.04167	0.05172	0.01163	0	0.01563	0.00893	0	0.02	0	0	0
	182	0	0	0	0.01111	0	0	0	0.04717	0.125	0	0.0122	0	0.06364	0.01587	0
	184	0	0	0.03448	0.08889	0	0	0.06977	0	0.01563	0	0	0	0	0.00794	0
	186	0.05	0.0625	0	0.13333	0.02778	0.05172	0.06977	0.12264	0.04688	0.01786	0	0.2	0.29091	0.00794	0.01667
	188	0	0	0.17241	0	0	0	0	0	0	0.03571	0	0.04	0.00909	0.19048	0.01667
	190	0	0	0	0.01111	0	0.06897	0	0	0.04688	0.02679	0	0	0.00909	0	0
	192	0	0.0625	0	0	0	0	0	0	0	0	0	0	0	0	0
	194	0	0.125	0	0.05556	0	0	0	0	0	0	0	0	0	0	0
	196	0	0.125	0	0	0	0	0	0	0	0	0	0	0	0	0
	198	0	0.3125	0	0	0	0	0	0.01887	0	0	0	0	0	0	0
	200	0	0	0	0	0.04167	0	0	0	0	0	0	0	0	0	0
	202	0	0	0	0	0	0	0	0	0	0	0	0	0	0	0
	204	0	0	0	0	0	0	0	0	0	0	0	0	0	0	0
DQ886931	217	0.3	0.125	0.27586	0.23333	0.05556	0.01724	0.27907	0.14151	0.125	0.08929	0.0122	0.02	0.3	0.03968	0.05
	219	0.45	0.0625	0.2931	0.2	0.23611	0.18966	0.37209	0.13208	0.04688	0.16964	0.23171	0.14	0.08182	0.11905	0
	229	0	0	0	0.01111	0	0	0	0	0	0	0	0	0	0	0
	235	0	0	0	0.06667	0.01389	0.10345	0	0.17925	0.15625	0.125	0.12195	0.04	0.01818	0	0
	237	0.25	0.8125	0.43103	0.46667	0.69444	0.68966	0.34884	0.54717	0.67188	0.61607	0.63415	0.8	0.59091	0.84127	0.95
	239	0	0	0	0.02222	0	0	0	0	0	0	0	0	0.00909	0	0
FJ538252	292	0	0	0	0	0	0	0	0.00943	0	0.05357	0.0122	0.1	0	0	0
	294	0.25	0.07143	0	0.17778	0	0.08621	0.11628	0.16038	0.1875	0.16964	0.21951	0.1	0.06364	0.13492	0.31667
	296	0.55	0.42857	0.24138	0.23333	0.15278	0.2931	0.04651	0.12264	0.25	0.21429	0.31707	0.5	0.71818	0.57143	0.26667
	298	0.1	0.14286	0.37931	0.06667	0.27778	0.25862	0.12791	0.12264	0.09375	0.125	0.09756	0.16	0.08182	0	0
	300	0	0.21429	0.24138	0.32222	0.31944	0.08621	0.30233	0.41509	0.32813	0.24107	0.31707	0.12	0.13636	0.16667	0.41667
	302	0.1	0.14286	0.13793	0.12222	0.25	0.27586	0.40698	0.16981	0.14063	0.1875	0	0.02	0	0.01587	0
	304	0	0	0	0.04444	0	0	0	0	0	0.00893	0.03659	0	0	0.11111	0
	306	0	0	0	0.03333	0	0	0	0	0	0	0	0	0	0	0
DQ886925	156	0	0	0	0	0	0	0	0	0	0.00893	0	0	0	0	0
	164	0.85	0.5625	0.53448	0.7	0.47222	0.53448	0.55814	0.56604	0.48438	0.41964	0.30488	0.32	0.1	0.33333	0
	168	0	0.125	0.25862	0.15556	0.27778	0.13793	0.26744	0.15094	0.07813	0.16071	0.13415	0.04	0.03636	0.05556	0.16667
	172	0	0.1875	0.18966	0.05556	0.16667	0.05172	0.05814	0.13208	0	0.01786	0.0122	0.02	0.00909	0.00794	0
	176	0.15	0.125	0.01724	0.08889	0	0.18966	0.0814	0.13208	0.14063	0.19643	0.53659	0.36	0.70909	0.35714	0.5
	178	0	0	0	0	0.08333	0.08621	0.03488	0.01887	0.10938	0.08036	0	0.08	0.05455	0.00794	0.21667
	180	0	0	0	0	0	0	0	0	0	0	0	0.12	0.08182	0.03175	0
	182	0	0	0	0	0	0	0	0	0	0	0	0	0.00909	0	0
	184	0	0	0	0	0	0	0	0	0	0.03571	0.0122	0.04	0	0.03968	0.11667
	186	0	0	0	0	0	0	0	0	0	0	0	0.02	0	0.00794	0
	188	0	0	0	0	0	0	0	0	0.14063	0.08036	0	0	0	0.05556	0
	190	0	0	0	0	0	0	0	0	0.04688	0	0	0	0	0.10317	0
FJ538255	220	0	0	0.03448	0	0	0	0.06977	0	0	0	0.06098	0	0	0	0
	226	0	0	0	0	0	0	0	0	0	0	0	0	0.00909	0.00794	0
	230	0	0	0	0	0.01389	0	0	0	0	0	0	0	0	0	0
	232	0	0	0	0	0.06944	0.01724	0.03488	0.00943	0	0.03571	0.02439	0.06	0.03636	0.18254	0.25
	234	0	0.125	0	0	0	0	0	0	0	0	0.03659	0	0	0.11905	0.03333
	236	0.05	0	0.03448	0.22222	0	0.06897	0.01163	0.07547	0.03125	0.26786	0.29268	0.1	0.10909	0.03175	0
	238	0.5	0	0.03448	0.04444	0.04167	0.08621	0.18605	0.09434	0	0.00893	0.0122	0.12	0.00909	0.22222	0.06667
	240	0.3	0.375	0.2069	0.11111	0.43056	0.32759	0.22093	0.19811	0.51563	0.08036	0.15854	0.16	0.12727	0.07937	0.33333
	242	0.15	0.3125	0.37931	0.17778	0.15278	0.18966	0.15116	0.41509	0.28125	0.375	0.13415	0.22	0.44545	0.05556	0.25
	244	0	0.0625	0.15517	0.16667	0.29167	0.22414	0.12791	0.14151	0.15625	0.11607	0.15854	0	0.11818	0.13492	0
	246	0	0.125	0.03448	0.23333	0	0.08621	0.09302	0.00943	0	0.08929	0.04878	0.2	0.1	0.11905	0
	248	0	0	0	0	0	0	0	0.04717	0.01563	0.00893	0.04878	0.1	0.04545	0.04762	0.03333
	250	0	0	0	0	0	0	0	0	0	0.01786	0.02439	0.02	0	0	0.03333
	252	0	0	0.12069	0	0	0	0.10465	0.00943	0	0	0	0	0	0	0
	254	0	0	0	0	0	0	0	0	0	0	0	0.02	0	0	0
	256	0	0	0	0.04444	0	0	0	0	0	0	0	0	0	0	0
Note: Allele names in green indicate the rare alleles in northeastern have become common in western.
Allele frenquencies in orange indicate allele frequence<0.05 in northeastern populations;Allele frenquencies in green indicate allele frequence>0.05 in western populations.
